# Supplementary material for: Fiber-Rich Barley Increases Butyric Acid-Producing Bacteria in the Human Gut Microbiota
Source: Metabolites. 2021 Aug 22;11(8):559. doi: 10.3390/metabo11080559 (PMC8399161; doi:10.3390/metabo11080559)
Supplement: Supplementary file 1 [file metabolites-11-00559-s001.zip]

Archive with 1 entries (1 files):
- metabolites-1345781-supplementary.pdf
